# Supplementary material for: Study to Explore the Association of the Renin-Angiotensin System and Right Ventricular Function in Mechanically Ventilated Patients
Source: J Clin Med. 2022 Jul 27;11(15):4362. doi: 10.3390/jcm11154362 (PMC9369375; doi:10.3390/jcm11154362)
Supplement: Supplementary file 1 [file jcm-11-04362-s001.zip]

Archive with 1 entries (1 files):
- jcm-1744689-supplementary.pdf
